# Supplementary material for: Cryptic species diversity in the Hypsolebiasmagnificus complex, a clade of endangered seasonal killifishes from the São Francisco River basin, Brazilian Caatinga (Cyprinodontiformes, Aplocheilidae)
Source: Zookeys. 2018 Jul 30;(777):141–58. doi: 10.3897/zookeys.777.25058 (PMC6079103; doi:10.3897/zookeys.777.25058)
Supplement: XML Treatment for Hypsolebias hamadryades [file zookeys.777.25058-treatment2.xml]

<!DOCTYPE tp:taxon-treatment
  PUBLIC "-//TaxonX//DTD Taxonomic Treatment Publishing DTD v0 20100105//EN" "tax-treatment-NSO.dtd">
<tp:taxon-treatment xmlns:tp="http://www.plazi.org/taxpub"><tp:treatment-meta><kwd-group><label>Taxon classification</label><kwd><named-content xmlns:xlink="http://www.w3.org/1999/xlink" content-type="kingdom">Animalia</named-content></kwd><kwd><named-content xmlns:xlink="http://www.w3.org/1999/xlink" content-type="order">Cyprinodontiformes</named-content></kwd><kwd><named-content xmlns:xlink="http://www.w3.org/1999/xlink" content-type="family">Rivulidae</named-content></kwd></kwd-group><mixed-citation publication-type="journal"><person-group><name><surname>Costa</surname><given-names>Wilson J. E. M.</given-names></name><name><surname>Amorim</surname><given-names>Pedro F.</given-names></name><name><surname>Mattos</surname><given-names>José Leonardo O.</given-names></name></person-group><article-title>Cryptic species diversity in the <italic><tp:taxon-name><tp:taxon-name-part taxon-name-part-type="genus" reg="Hypsolebias">Hypsolebias</tp:taxon-name-part><tp:taxon-name-part taxon-name-part-type="species" reg="magnificus">magnificus</tp:taxon-name-part></tp:taxon-name></italic> complex, a clade of endangered seasonal killifishes from the São Francisco River basin, Brazilian Caatinga (<tp:taxon-name><tp:taxon-name-part taxon-name-part-type="order">Cyprinodontiformes</tp:taxon-name-part></tp:taxon-name>, <tp:taxon-name><tp:taxon-name-part taxon-name-part-type="family">Aplocheilidae</tp:taxon-name-part></tp:taxon-name>)</article-title><source>Zookeys</source><day>30</day><month>7</month><year>2018</year><volume>2018</volume><issue>777</issue><fpage>141</fpage><lpage>158</lpage><pub-id pub-id-type="doi">10.3897/zookeys.777.25058</pub-id></mixed-citation></tp:treatment-meta><tp:nomenclature><tp:taxon-name>
              <tp:taxon-name-part taxon-name-part-type="genus" reg="Hypsolebias">Hypsolebias</tp:taxon-name-part>
              <tp:taxon-name-part taxon-name-part-type="species" reg="hamadryades">hamadryades</tp:taxon-name-part>
              <object-id xmlns:xlink="http://www.w3.org/1999/xlink" content-type="zoobank" xlink:type="simple">http://zoobank.org/9057BBBC-39AA-4BD9-B84B-005499635FCD</object-id>
            </tp:taxon-name><tp:taxon-authority>Costa</tp:taxon-authority><tp:taxon-status xmlns:xlink="http://www.w3.org/1999/xlink" xlink:type="simple">sp. n.</tp:taxon-status><xref ref-type="fig" rid="F4">Figure 4</xref><xref ref-type="table" rid="T3">, Table 3</xref></tp:nomenclature><tp:treatment-sec sec-type="Holotype" id="SECID0EHSAG"><title>Holotype.</title><p><abbrev xmlns:xlink="http://www.w3.org/1999/xlink" xlink:title="Universidade Federal do Rio de Janeiro, Rio de Janeiro" id="ABBRID0ENSAG" xlink:type="simple">UFRJ</abbrev> 6893, male, 26.9 mm <abbrev xmlns:xlink="http://www.w3.org/1999/xlink" xlink:title="standard length" id="ABBRID0ERSAG" xlink:type="simple">SL</abbrev>; Brazil: Minas Gerais state: Janaúba municipality: temporary pool near road MG-401 at the town of Janaúba, floodplains of Gorutuba River, Verde Grande River drainage, São Francisco River basin, <named-content xmlns:xlink="http://www.w3.org/1999/xlink" content-type="dwc:verbatimCoordinates" xlink:type="simple"><named-content content-type="geo-json" specific-use="{&#34;type&#34;:&#34;Point&#34;,&#34;coordinates&#34;:[-43.321944,-15.801667]}" id="NCID0EYSAG" xlink:type="simple">15°48'06"S, 43°19'19"W</named-content></named-content>, altitude about 530 m a.s.l.; W. J. E. M. Costa et al., 17 January 2017.</p></tp:treatment-sec><tp:treatment-sec sec-type="Paratypes" id="SECID0E4SAG"><title>Paratypes.</title><p><abbrev xmlns:xlink="http://www.w3.org/1999/xlink" xlink:title="Universidade Federal do Rio de Janeiro, Rio de Janeiro" id="ABBRID0EDTAG" xlink:type="simple">UFRJ</abbrev> 6895, 4 males, 17.4–26.1 mm <abbrev xmlns:xlink="http://www.w3.org/1999/xlink" xlink:title="standard length" id="ABBRID0EHTAG" xlink:type="simple">SL</abbrev>, 1 female, 21.2 mm <abbrev xmlns:xlink="http://www.w3.org/1999/xlink" xlink:title="standard length" id="ABBRID0ELTAG" xlink:type="simple">SL</abbrev>; <abbrev xmlns:xlink="http://www.w3.org/1999/xlink" xlink:title="Universidade Federal do Rio de Janeiro, Rio de Janeiro" id="ABBRID0EPTAG" xlink:type="simple">UFRJ</abbrev> 6894, 3 males, 22.6 – 26.1 mm <abbrev xmlns:xlink="http://www.w3.org/1999/xlink" xlink:title="standard length" id="ABBRID0ETTAG" xlink:type="simple">SL</abbrev>, 2 females, 15.9–21.0 mm <abbrev xmlns:xlink="http://www.w3.org/1999/xlink" xlink:title="standard length" id="ABBRID0EXTAG" xlink:type="simple">SL</abbrev> (C&amp;S); <abbrev xmlns:xlink="http://www.w3.org/1999/xlink" xlink:title="Universidade Federal do Rio de Janeiro, Rio de Janeiro" id="ABBRID0E2TAG" xlink:type="simple">UFRJ</abbrev> 11473, 4 males, 15.5–17.9 mm <abbrev xmlns:xlink="http://www.w3.org/1999/xlink" xlink:title="standard length" id="ABBRID0E6TAG" xlink:type="simple">SL</abbrev> (DNA); collected with holotype. – <abbrev xmlns:xlink="http://www.w3.org/1999/xlink" xlink:title="Universidade Federal do Rio de Janeiro, Rio de Janeiro" id="ABBRID0EDUAG" xlink:type="simple">UFRJ</abbrev> 6892, 2 females, 21.0–23.7 mm <abbrev xmlns:xlink="http://www.w3.org/1999/xlink" xlink:title="standard length" id="ABBRID0EHUAG" xlink:type="simple">SL</abbrev>; same locality and collectors, 21 April 2017.</p></tp:treatment-sec><tp:treatment-sec sec-type="diagnosis" id="SECID0ELUAG"><title>Diagnosis.</title><p><italic><tp:taxon-name><tp:taxon-name-part taxon-name-part-type="genus" reg="Hypsolebias">Hypsolebias</tp:taxon-name-part><tp:taxon-name-part taxon-name-part-type="species" reg="hamadryades">hamadryades</tp:taxon-name-part></tp:taxon-name></italic> is distinguished from all other species of the <italic><tp:taxon-name><tp:taxon-name-part taxon-name-part-type="genus" reg="Hypsolebias">H.</tp:taxon-name-part><tp:taxon-name-part taxon-name-part-type="species" reg="magnificus">magnificus</tp:taxon-name-part></tp:taxon-name></italic> complex by the absence of dark greenish grey bars on the anterior portion of the flank in males (vs. presence) and presence of transverse blue stripes on the unpaired fins in males wider than interspace (vs. transverse series of dots or stripes narrower than interspace). It also differs from all other species of the complex by the following combination of character states relative to the male colour pattern: dorsal fin with transverse blue stripes and one basal row of blue dots (vs. rows of blue dots on the whole fin in <italic><tp:taxon-name><tp:taxon-name-part taxon-name-part-type="genus" reg="Hypsolebias">H.</tp:taxon-name-part><tp:taxon-name-part taxon-name-part-type="species" reg="picturatus">picturatus</tp:taxon-name-part></tp:taxon-name></italic>); anal fin with transverse blue stripes on most portion of the fin (vs. dots and short vermiculate marks arranged on most part of the fin in <italic><tp:taxon-name><tp:taxon-name-part taxon-name-part-type="genus" reg="Hypsolebias">H.</tp:taxon-name-part><tp:taxon-name-part taxon-name-part-type="species" reg="gardneri">gardneri</tp:taxon-name-part></tp:taxon-name></italic>, <italic><tp:taxon-name><tp:taxon-name-part taxon-name-part-type="genus" reg="Hypsolebias">H.</tp:taxon-name-part><tp:taxon-name-part taxon-name-part-type="species" reg="harmonicus">harmonicus</tp:taxon-name-part></tp:taxon-name></italic> and <italic><tp:taxon-name><tp:taxon-name-part taxon-name-part-type="genus" reg="Hypsolebias">H.</tp:taxon-name-part><tp:taxon-name-part taxon-name-part-type="species" reg="picturatus">picturatus</tp:taxon-name-part></tp:taxon-name></italic>); and most portion of caudal fin with blue bars (vs. anterior half of caudal fin with transverse rows of blue dots, posterior half with transverse blue bars in <italic><tp:taxon-name><tp:taxon-name-part taxon-name-part-type="genus" reg="Hypsolebias">H.</tp:taxon-name-part><tp:taxon-name-part taxon-name-part-type="species" reg="gardneri">gardneri</tp:taxon-name-part></tp:taxon-name></italic> and <italic><tp:taxon-name><tp:taxon-name-part taxon-name-part-type="genus" reg="Hypsolebias">H.</tp:taxon-name-part><tp:taxon-name-part taxon-name-part-type="species" reg="harmonicus">harmonicus</tp:taxon-name-part></tp:taxon-name></italic>, or dots on the entire fin in <italic><tp:taxon-name><tp:taxon-name-part taxon-name-part-type="genus" reg="Hypsolebias">H.</tp:taxon-name-part><tp:taxon-name-part taxon-name-part-type="species" reg="picturatus">picturatus</tp:taxon-name-part></tp:taxon-name></italic>), and the presence of eight to ten light red bars between humeral region and the anterior part of the caudal peduncle (vs. six or seven in <italic><tp:taxon-name><tp:taxon-name-part taxon-name-part-type="genus" reg="Hypsolebias">H.</tp:taxon-name-part><tp:taxon-name-part taxon-name-part-type="species" reg="magnificus">magnificus</tp:taxon-name-part></tp:taxon-name></italic>, <italic><tp:taxon-name><tp:taxon-name-part taxon-name-part-type="genus" reg="Hypsolebias">H.</tp:taxon-name-part><tp:taxon-name-part taxon-name-part-type="species" reg="harmonicus">harmonicus</tp:taxon-name-part></tp:taxon-name></italic> and <italic><tp:taxon-name><tp:taxon-name-part taxon-name-part-type="genus" reg="Hypsolebias">H.</tp:taxon-name-part><tp:taxon-name-part taxon-name-part-type="species" reg="gardneri">gardneri</tp:taxon-name-part></tp:taxon-name></italic>). <italic><tp:taxon-name><tp:taxon-name-part taxon-name-part-type="genus" reg="Hypsolebias">Hypsolebias</tp:taxon-name-part><tp:taxon-name-part taxon-name-part-type="species" reg="hamadryades">hamadryades</tp:taxon-name-part></tp:taxon-name></italic> is further distinguished from <italic><tp:taxon-name><tp:taxon-name-part taxon-name-part-type="genus" reg="Hypsolebias">H.</tp:taxon-name-part><tp:taxon-name-part taxon-name-part-type="species" reg="gardneri">gardneri</tp:taxon-name-part></tp:taxon-name></italic> and <italic><tp:taxon-name><tp:taxon-name-part taxon-name-part-type="genus" reg="Hypsolebias">H.</tp:taxon-name-part><tp:taxon-name-part taxon-name-part-type="species" reg="picturatus">picturatus</tp:taxon-name-part></tp:taxon-name></italic> by having the dorsal-fin origin anterior to anal-fin origin in males (vs. just posterior anterior) and from <italic><tp:taxon-name><tp:taxon-name-part taxon-name-part-type="genus" reg="Hypsolebias">H.</tp:taxon-name-part><tp:taxon-name-part taxon-name-part-type="species" reg="harmonicus">harmonicus</tp:taxon-name-part></tp:taxon-name></italic> by having 23 or 24 caudal-fin rays (vs. 21 or 22).</p><fig id="F4" position="float" orientation="portrait"><label>Figure 4.</label><caption><p><italic><tp:taxon-name><tp:taxon-name-part taxon-name-part-type="genus" reg="Hypsolebias">Hypsolebias</tp:taxon-name-part><tp:taxon-name-part taxon-name-part-type="species" reg="hamadryades">hamadryades</tp:taxon-name-part></tp:taxon-name></italic> sp. n. <bold>A</bold> live holotype, <abbrev xmlns:xlink="http://www.w3.org/1999/xlink" xlink:title="Universidade Federal do Rio de Janeiro, Rio de Janeiro" id="ABBRID0EW1AG" xlink:type="simple">UFRJ</abbrev> 6893, male, 26.9 mm <abbrev xmlns:xlink="http://www.w3.org/1999/xlink" xlink:title="standard length" id="ABBRID0E11AG" xlink:type="simple">SL</abbrev> (caudal fin damaged and regenerated) <bold>B</bold> live paratype, <abbrev xmlns:xlink="http://www.w3.org/1999/xlink" xlink:title="Universidade Federal do Rio de Janeiro, Rio de Janeiro" id="ABBRID0EA2AG" xlink:type="simple">UFRJ</abbrev> 6895, female, 21.2 mm <abbrev xmlns:xlink="http://www.w3.org/1999/xlink" xlink:title="standard length" id="ABBRID0EE2AG" xlink:type="simple">SL</abbrev>. Photographs by WJEM Costa.</p></caption><graphic xmlns:xlink="http://www.w3.org/1999/xlink" xlink:href="zookeys-777-141-g004.jpg" position="float" orientation="portrait" xlink:type="simple" id="oo_220135.jpg"/></fig></tp:treatment-sec><tp:treatment-sec sec-type="description" id="SECID0EN2AG"><title>Description.</title><p>Morphometric data appear in Table <xref ref-type="table" rid="T3">3</xref>. Body relatively deep, compressed. Greatest body depth at vertical just anterior to pelvic-fin base. Dorsal and ventral profiles of head and trunk slightly convex, approximately straight on caudal peduncle. Head narrow, sub-triangular in lateral view. Jaws short, teeth numerous, conical, irregularly arranged; outer teeth hypertrophied, inner teeth small and numerous. Vomerine teeth absent. Gill-rakers on first branchial arch 3 + 9, gill-rakers short, straight, without denticles. Urogenital papilla conical in males, pocket-shaped in females, slightly projecting over anterior part of anal fin.</p><table-wrap id="T3" position="float" orientation="portrait"><label>Table 3.</label><caption><p>Morphometric data of <italic><tp:taxon-name><tp:taxon-name-part taxon-name-part-type="genus" reg="Hypsolebias">Hypsolebias</tp:taxon-name-part><tp:taxon-name-part taxon-name-part-type="species" reg="hamadryades">hamadryades</tp:taxon-name-part></tp:taxon-name></italic> sp. n. Caudal fin of holotype damaged and regenerated, thus not measured.</p></caption><table id="TID0EI1AE" rules="all"><tbody><tr><th rowspan="2" colspan="1"/><th rowspan="1" colspan="1">Holotype</th><th rowspan="1" colspan="2">Paratypes</th></tr><tr><th rowspan="1" colspan="1">male</th><th rowspan="1" colspan="1">males (3)</th><th rowspan="1" colspan="1">females (3)</th></tr><tr><td rowspan="1" colspan="1">
                      <bold>Standard length (mm)</bold>
                    </td><td rowspan="1" colspan="1">
                      <bold>26.9</bold>
                    </td><td rowspan="1" colspan="1">
                      <bold>24.4–26.1</bold>
                    </td><td rowspan="1" colspan="1">
                      <bold>21.0–23.7</bold>
                    </td></tr><tr><td rowspan="1" colspan="4">
                      <bold>Percent of standard length</bold>
                    </td></tr><tr><td rowspan="1" colspan="1">Body depth</td><td rowspan="1" colspan="1">36.0</td><td rowspan="1" colspan="1">33.9–35.0</td><td rowspan="1" colspan="1">33.9–34.6</td></tr><tr><td rowspan="1" colspan="1">Caudal peduncle depth</td><td rowspan="1" colspan="1">15.3</td><td rowspan="1" colspan="1">14.2–14.8</td><td rowspan="1" colspan="1">12.9–14.9</td></tr><tr><td rowspan="1" colspan="1">Pre-dorsal length</td><td rowspan="1" colspan="1">45.6</td><td rowspan="1" colspan="1">44.7–45.1</td><td rowspan="1" colspan="1">61.1–61.5</td></tr><tr><td rowspan="1" colspan="1">Pre-pelvic length</td><td rowspan="1" colspan="1">44.3</td><td rowspan="1" colspan="1">42.6–44.4</td><td rowspan="1" colspan="1">52.8–53.6</td></tr><tr><td rowspan="1" colspan="1">Length of dorsal-fin base</td><td rowspan="1" colspan="1">44.7</td><td rowspan="1" colspan="1">40.1–45.5</td><td rowspan="1" colspan="1">23.7–25.2</td></tr><tr><td rowspan="1" colspan="1">Length of anal-fin base</td><td rowspan="1" colspan="1">41.1</td><td rowspan="1" colspan="1">36.7–41.7</td><td rowspan="1" colspan="1">22.6–23.9</td></tr><tr><td rowspan="1" colspan="1">Caudal-fin length</td><td rowspan="1" colspan="1">-</td><td rowspan="1" colspan="1">33.0–33.9</td><td rowspan="1" colspan="1">32.7–34.9</td></tr><tr><td rowspan="1" colspan="1">Pectoral-fin length</td><td rowspan="1" colspan="1">25.0</td><td rowspan="1" colspan="1">25.5–28.0</td><td rowspan="1" colspan="1">23.9–26.5</td></tr><tr><td rowspan="1" colspan="1">Pelvic-fin length</td><td rowspan="1" colspan="1">9.6</td><td rowspan="1" colspan="1">8.2–10.6</td><td rowspan="1" colspan="1">8.5–11.9</td></tr><tr><td rowspan="1" colspan="1">Head length</td><td rowspan="1" colspan="1">29.1</td><td rowspan="1" colspan="1">28.1–30.4</td><td rowspan="1" colspan="1">28.3–31.1</td></tr><tr><td rowspan="1" colspan="4">
                      <bold>Percent of head length</bold>
                    </td></tr><tr><td rowspan="1" colspan="1">Head depth</td><td rowspan="1" colspan="1">101.3</td><td rowspan="1" colspan="1">99.7–102.6</td><td rowspan="1" colspan="1">97.1–100.6</td></tr><tr><td rowspan="1" colspan="1">Head width</td><td rowspan="1" colspan="1">63.6</td><td rowspan="1" colspan="1">59.8–61.5</td><td rowspan="1" colspan="1">66.5–70.5</td></tr><tr><td rowspan="1" colspan="1">Snout length</td><td rowspan="1" colspan="1">14.2</td><td rowspan="1" colspan="1">13.7–15.8</td><td rowspan="1" colspan="1">11.9–13.9</td></tr><tr><td rowspan="1" colspan="1">Lower jaw length</td><td rowspan="1" colspan="1">19.4</td><td rowspan="1" colspan="1">16.5–18.8</td><td rowspan="1" colspan="1">14.1–16.5</td></tr><tr><td rowspan="1" colspan="1">Eye diameter</td><td rowspan="1" colspan="1">31.1</td><td rowspan="1" colspan="1">31.6–33.9</td><td rowspan="1" colspan="1">34.2–36.1</td></tr></tbody></table></table-wrap><p>Dorsal and anal fins relatively short, extremities rounded to slightly pointed in both sexes, without filamentous rays. Caudal fin rounded. Pectoral fin elliptical, posterior margin reaching base of 7<sup>th</sup> anal-fin ray in males, reaching anus in females. Pelvic fin small, tip reaching between base of 2<sup>nd</sup> and 3<sup>rd</sup> anal-fin rays in males, reaching urogenital papilla in females; pelvic-fin bases medially united. Dorsal-fin origin anterior to anal-fin origin in males, anal-fin origin at vertical between base of 1<sup>st</sup> and 3<sup>rd</sup> dorsal-fin rays; dorsal-fin origin posterior to anal-fin origin in females, dorsal-fin origin at vertical between base of 1<sup>st</sup> and 3<sup>rd</sup> anal-fin rays in females. Dorsal-fin rays 22–26 in males, 15–17 in females; anal-fin rays 20–23 in males, 18–19 in females; caudal-fin rays 23–24; pectoral-fin rays 12–13; pelvic-fin rays 5–6. In males, minute papillate contact organs on inner surface of dorsal-most pectoral-fin ray. Second proximal radial of dorsal fin between neural spines of 5<sup>th</sup> and 7<sup>th</sup> vertebrae in males, between neural spines of 10<sup>th</sup> and 12<sup>th</sup> vertebrae in females; first proximal radial of anal fin between pleural ribs of 7<sup>th</sup> and 9<sup>th</sup> vertebrae in males, between pleural ribs of 8<sup>th</sup> and 10<sup>th</sup> vertebrae in females; total vertebrae 27–29.</p><p>Scales small, cycloid. Body and head entirely scaled, except anterior ventral surface of head. Body squamation extending over anterior 25% of caudal-fin base; no scales on dorsal, anal and pectoral-fin bases. Frontal squamation E-patterned; E-scales overlapping medially; no row of scales anterior to H-scale; one supraorbital scale. Longitudinal series of scales 26; transverse series of scales 11; scale rows around caudal peduncle 12. One minute contact organ per scale of anteroventral portion of flank. Cephalic neuromasts: supraorbital 14–16; parietal 2; anterior rostral 1, posterior rostral 1; infraorbital 2 + 18–20; preorbital 2; otic 2–3, post-otic 2; supratemporal 1; median opercular 1, ventral opercular 1; pre-opercular 12–15, mandibular 10; lateral mandibular 5, paramandibular 1.</p></tp:treatment-sec><tp:treatment-sec sec-type="Colouration in life" id="SECID0EOFBG"><title>Colouration in life.</title><p><bold>Males</bold>. Flank light blue on middle, light pink ventrally, and pale reddish orange dorsally and posteriorly; eight to ten light red bars between humeral region and anterior part of caudal peduncle, more conspicuous anteriorly; minute vertically elongated metallic blue spots per scale, on whole flank. Dorsum pale reddish orange, venter white. Head light blue, margin of scales of dorso-posterior region reddish orange. Iris yellow, with dark reddish brown bar through orbit centre. Unpaired fins red with bright blue transverse stripes, sometimes interrupted, including four or five on dorsal and anal fins, and six or seven on caudal fin; stripes broader than interspace; each unpaired fin with one row of small bright blue spots along basal portion and black line along distal margin. Paired fins red with black margin; faint blue dots on pelvic fin. <bold>Females.</bold> Flank light grey, with faint vertically elongated grey spots and one or two small black spots on flank centre, at vertical between pelvic-fin base and urogenital papilla; scale border pale yellow on dorsal portion of flank and head. Dorsum light grey, venter white. Head side pale grey with pale golden iridescence on opercle. Iris silver, with dark grey bar through orbit centre. Fins hyaline.</p></tp:treatment-sec><tp:treatment-sec sec-type="Colouration in alcohol" id="SECID0EYFBG"><title>Colouration in alcohol.</title><p>Males with similar colour pattern as in life, but iridescence is lost and red marks substituted by grey or inconspicuous. Females with similar colour pattern as in life, but iridescence in head is lost.</p></tp:treatment-sec><tp:treatment-sec sec-type="distribution" id="SECID0E4FBG"><title>Distribution and conservation.</title><p><italic><tp:taxon-name><tp:taxon-name-part taxon-name-part-type="genus" reg="Hypsolebias">Hypsolebias</tp:taxon-name-part><tp:taxon-name-part taxon-name-part-type="species" reg="hamadryades">hamadryades</tp:taxon-name-part></tp:taxon-name></italic> is only known from a pool in the floodplains of the Gorutuba River, within the town of Janaúba, Minas Gerais, Brazil (<named-content xmlns:xlink="http://www.w3.org/1999/xlink" content-type="dwc:verbatimCoordinates" xlink:type="simple"><named-content content-type="geo-json" specific-use="{&#34;type&#34;:&#34;Point&#34;,&#34;coordinates&#34;:[-43.321944,-15.801667]}" id="NCID0ERGBG" xlink:type="simple">15°48'06"S, 43°19'19"W</named-content></named-content>, altitude about 530 m a.s.l.; Figure <xref ref-type="fig" rid="F3">3</xref>). This area has been studied since January 2002 (Costa, 2006), but <italic><tp:taxon-name><tp:taxon-name-part taxon-name-part-type="genus" reg="Hypsolebias">H.</tp:taxon-name-part><tp:taxon-name-part taxon-name-part-type="species" reg="hamadryades">hamadryades</tp:taxon-name-part></tp:taxon-name></italic> was first collected only in 2017. Previous field studies revealed two endemic seasonal killifishes, <italic><tp:taxon-name><tp:taxon-name-part taxon-name-part-type="genus" reg="Hypsolebias">H.</tp:taxon-name-part><tp:taxon-name-part taxon-name-part-type="species" reg="janaubensis">janaubensis</tp:taxon-name-part></tp:taxon-name></italic> (Costa, 2006) and <italic><tp:taxon-name><tp:taxon-name-part taxon-name-part-type="genus" reg="Cynolebias">Cynolebias</tp:taxon-name-part><tp:taxon-name-part taxon-name-part-type="species" reg="gorotuba">gorotuba</tp:taxon-name-part></tp:taxon-name></italic> Costa, 2017, as well as an intense process of urbanization which result in the complete extirpation of all temporary pools studied between 2002 and 2010 (<xref ref-type="bibr" rid="B11">Costa 2017</xref>). The type locality pool of <italic><tp:taxon-name><tp:taxon-name-part taxon-name-part-type="genus" reg="Hypsolebias">H.</tp:taxon-name-part><tp:taxon-name-part taxon-name-part-type="species" reg="hamadryades">hamadryades</tp:taxon-name-part></tp:taxon-name></italic> was only found in January 2017, since it was hidden by a dense Caatinga forest. The pool occupied an area of about 100 m<sup>2</sup> and was about 1 m deep. The whole pool was densely populated by adult specimens of <italic><tp:taxon-name><tp:taxon-name-part taxon-name-part-type="genus" reg="Hypsolebias">H.</tp:taxon-name-part><tp:taxon-name-part taxon-name-part-type="species" reg="janaubensis">janaubensis</tp:taxon-name-part></tp:taxon-name></italic>, whereas individuals of <italic><tp:taxon-name><tp:taxon-name-part taxon-name-part-type="genus" reg="Hypsolebias">H.</tp:taxon-name-part><tp:taxon-name-part taxon-name-part-type="species" reg="hamadryades">hamadryades</tp:taxon-name-part></tp:taxon-name></italic>, mostly juvenile specimens below 20 mm <abbrev xmlns:xlink="http://www.w3.org/1999/xlink" xlink:title="standard length" id="ABBRID0ECJBG" xlink:type="simple">SL</abbrev> including, were found only in a small part of the pool containing shaded zones, near the pool margins, where bushes were concentrated. The largest males exhibited damaged caudal fins, indicating possible territorial disputes as commonly occurring in other seasonal killifishes. A new collecting trip was made in April 2017, when physical conditions of the pool were nearly identical to the first collection, except that the pool was shallower (about 0.5 m at deepest places). At that time, however, only two females and no males of <italic><tp:taxon-name><tp:taxon-name-part taxon-name-part-type="genus" reg="Hypsolebias">H.</tp:taxon-name-part><tp:taxon-name-part taxon-name-part-type="species" reg="hamadryades">hamadryades</tp:taxon-name-part></tp:taxon-name></italic> were found. According to local people, pools in the region did not dry between January and the period of the second collection.</p></tp:treatment-sec><tp:treatment-sec sec-type="etymology" id="SECID0ERJBG"><title>Etymology.</title><p>The name <italic><tp:taxon-name><tp:taxon-name-part taxon-name-part-type="genus" reg="Hypsolebias"/><tp:taxon-name-part taxon-name-part-type="species" reg="hamadryades">hamadryades</tp:taxon-name-part></tp:taxon-name></italic> is an allusion to the occurrence of the new species in the forested part of a Caatinga temporary pool. This name was used by the Bavarian naturalist Karl Friedrich Philipp von Martius for the Caatinga in his classification of vegetation formations of Brazil, in which he used names of Greek mythological beings to name each Brazilian phytogeographical province. The name is opportune by referring to <italic><tp:taxon-name><tp:taxon-name-part taxon-name-part-type="genus" reg="Hypsolebias"/><tp:taxon-name-part taxon-name-part-type="species" reg="hamadryades">hamadryades</tp:taxon-name-part></tp:taxon-name></italic>, a particular kind of Greek nymph entity that is believed to be associated to trees, vanishing when trees die. Similarly, field studies have shown that populations of species of the <italic><tp:taxon-name><tp:taxon-name-part taxon-name-part-type="genus" reg="Hypsolebias">H.</tp:taxon-name-part><tp:taxon-name-part taxon-name-part-type="species" reg="magnificus">magnificus</tp:taxon-name-part></tp:taxon-name></italic> group became extinct after marginal deforestation (see discussion below).</p></tp:treatment-sec><tp:treatment-sec><!--Section generated to contain objects referenced in tp:taxon-treatment.--><fig id="F3" position="float" orientation="portrait"><label>Figure 3.</label><caption><p>Localities of specimens belonging to species of the <italic><tp:taxon-name><tp:taxon-name-part taxon-name-part-type="genus" reg="Hypsolebias">Hypsolebias</tp:taxon-name-part><tp:taxon-name-part taxon-name-part-type="species" reg="magnificus">magnificus</tp:taxon-name-part></tp:taxon-name></italic> complex used in this study: black dot, <italic><tp:taxon-name><tp:taxon-name-part taxon-name-part-type="genus" reg="Hypsolebias">H.</tp:taxon-name-part><tp:taxon-name-part taxon-name-part-type="species" reg="hamadryades">hamadryades</tp:taxon-name-part></tp:taxon-name></italic>; white dot, <italic><tp:taxon-name><tp:taxon-name-part taxon-name-part-type="genus" reg="Hypsolebias">H.</tp:taxon-name-part><tp:taxon-name-part taxon-name-part-type="species" reg="magnificus">magnificus</tp:taxon-name-part></tp:taxon-name></italic>; red dot, <italic><tp:taxon-name><tp:taxon-name-part taxon-name-part-type="genus" reg="Hypsolebias">H.</tp:taxon-name-part><tp:taxon-name-part taxon-name-part-type="species" reg="gardneri">gardneri</tp:taxon-name-part></tp:taxon-name></italic>; yellow dot, <italic><tp:taxon-name><tp:taxon-name-part taxon-name-part-type="genus" reg="Hypsolebias">H.</tp:taxon-name-part><tp:taxon-name-part taxon-name-part-type="species" reg="harmonicus">harmonicus</tp:taxon-name-part></tp:taxon-name></italic>; blue dot, <italic><tp:taxon-name><tp:taxon-name-part taxon-name-part-type="genus" reg="Hypsolebias">H.</tp:taxon-name-part><tp:taxon-name-part taxon-name-part-type="species" reg="picturatus">picturatus</tp:taxon-name-part></tp:taxon-name></italic>.</p></caption><graphic xmlns:xlink="http://www.w3.org/1999/xlink" xlink:href="zookeys-777-141-g003.jpg" position="float" orientation="portrait" xlink:type="simple" id="oo_220134.jpg"/></fig></tp:treatment-sec><ref-list><ref id="B11"><mixed-citation xmlns:xlink="http://www.w3.org/1999/xlink" xlink:type="simple"><person-group><name name-style="western"><surname>Costa</surname><given-names>WJEM</given-names></name></person-group> (<year>2017</year>) Description of two endangered new seasonal killifish species of the genus <italic><tp:taxon-name><tp:taxon-name-part taxon-name-part-type="genus">Cynolebias</tp:taxon-name-part></tp:taxon-name></italic> from the São Francisco River basin, Brazilian Caatinga (<tp:taxon-name><tp:taxon-name-part taxon-name-part-type="order">Cyprinodontiformes</tp:taxon-name-part></tp:taxon-name>, <tp:taxon-name><tp:taxon-name-part taxon-name-part-type="family">Aplocheilidae</tp:taxon-name-part></tp:taxon-name>). Zoosystematics and Evolution 93: 333–341. <ext-link xlink:type="simple" ext-link-type="doi" xlink:href="10.3897/zse.93.20906">https://doi.org/10.3897/zse.93.20906</ext-link></mixed-citation></ref></ref-list></tp:taxon-treatment>
